# Supplementary material for: Internal iteration gradient estimator based parameter identification for nonlinear sandwich system subject to quantized sensor and friction nonlinearity
Source: PLoS One. 2025 Apr 29;20(4):e0321175. doi: 10.1371/journal.pone.0321175 (PMC12040282; doi:10.1371/journal.pone.0321175)
Supplement: S1 Text — (XLSX) [file pone.0321175.s001.xlsx]

## Sheet: Sheet1
Time	output signal	Input signal	State information
0	1.11701	1.22075	1.65805
0.01117	1.1169	1.17955	1.5862
0.022337	1.11658	1.1378	1.46401
0.0335	1.11603	1.1955	1.38574
0.044657	1.11527	1.15375	1.50184
0.055805	1.11429	1.21145	1.51757
0.066942	1.11309	1.1697	1.49759
0.078066	1.11168	1.1274	1.44473
0.089175	1.11005	1.18455	1.52113
0.100267	1.1082	1.14225	1.45847
0.111338	1.10614	1.1994	1.44526
0.122389	1.10386	1.1571	1.50514
0.133415	1.10137	1.21425	1.56144
0.144415	1.09866	1.17195	1.55805
0.155387	1.09574	1.1291	1.5066
0.166329	1.0926	1.1857	1.4394
0.177239	1.08925	1.14285	1.48616
0.188114	1.08569	1.09945	1.44641
0.198952	1.08192	1.1555	1.49694
0.209751	1.07793	1.1121	1.54933
0.22051	1.07374	1.16815	1.53863
0.231225	1.06934	1.12475	1.60332
0.241896	1.06472	1.1808	1.5399
0.252519	1.05991	1.1374	1.4366
0.263093	1.05488	1.09345	1.3523
0.273616	1.04965	1.14895	1.37251
0.284085	1.04421	1.105	1.41771
0.2945	1.03857	1.0605	1.42001
0.304856	1.03273	1.11545	1.39403
0.315153	1.02668	1.07095	1.38393
0.325389	1.02044	1.1259	1.34245
0.335562	1.014	1.0814	1.41996
0.345669	1.00736	1.03635	1.45432
0.355708	1.00052	1.09075	1.55456
0.365678	0.993488	1.0457	1.63813
0.375577	0.986262	1.1001	1.63119
0.385403	0.978844	1.05505	1.53354
0.395153	0.971235	1.00945	1.41575
0.404827	0.963437	1.0633	1.41051
0.414422	0.955451	1.0177	1.28487
0.423935	0.947279	0.97155	1.28936
0.433366	0.938922	1.02485	1.34151
0.442713	0.930382	0.9787	1.45317
0.451974	0.921661	1.032	1.4326
0.461146	0.91276	0.98585	1.3887
0.470228	0.903681	0.93915	1.34793
0.479219	0.894426	0.9919	1.27482
0.488116	0.884996	0.9452	1.21059
0.496918	0.875394	0.99795	1.25844
0.505623	0.865621	0.95125	1.3654
0.51423	0.85568	0.904	1.45779
0.522736	0.845572	0.9562	1.57091
0.531141	0.835299	0.90895	1.53364
0.539442	0.824863	0.86115	1.42535
0.547638	0.814266	0.9128	1.31371
0.555727	0.80351	0.865	1.16327
0.563707	0.792598	0.81665	1.06538
0.571578	0.781532	0.86775	1.16168
0.579337	0.770313	0.8194	1.25478
0.586984	0.758943	0.8705	1.3535
0.594516	0.747426	0.82215	1.40469
0.601932	0.735763	0.77325	1.37282
0.609231	0.723957	0.8238	1.28426
0.616411	0.71201	0.7749	1.21854
0.62347	0.699923	0.72545	1.1491
0.630409	0.687701	0.77545	1.05818
0.637224	0.675344	0.726	1.01062
0.643915	0.662855	0.776	1.1156
0.650481	0.650238	0.72655	1.22879
0.656919	0.637493	0.67655	1.35015
0.66323	0.624625	0.726	1.45311
0.669411	0.611634	0.676	1.50219
0.675462	0.598524	0.62545	1.45894
0.681381	0.585298	0.67435	1.31134
0.687168	0.571957	0.6238	1.13885
0.69282	0.558505	0.6727	1.10071
0.698338	0.544945	0.62215	0.966983
0.703719	0.531277	0.57105	0.852543
0.708963	0.517507	0.6194	0.822292
0.714069	0.503635	0.5683	0.905843
0.719035	0.489665	0.51665	1.03255
0.723862	0.4756	0.56445	1.1641
0.728547	0.461442	0.5128	1.27688
0.73309	0.447194	0.5606	1.35903
0.73749	0.432859	0.50895	1.43406
0.741747	0.41844	0.45675	1.44885
0.745859	0.403939	0.504	1.39145
0.749826	0.389359	0.4518	1.23223
0.753646	0.374703	0.39905	1.0064
0.757319	0.359974	0.44575	0.825931
0.760845	0.345175	0.393	0.708573
0.764223	0.330309	0.4397	0.610162
0.767451	0.315379	0.38695	0.557262
0.77053	0.300386	0.33365	0.55878
0.773459	0.285336	0.3798	0.602988
0.776237	0.270229	0.3265	0.666339
0.778863	0.255071	0.27265	0.734098
0.781338	0.239862	0.31825	0.785605
0.78366	0.224606	0.2644	0.832619
0.78583	0.209307	0.31	0.875119
0.787846	0.193967	0.25615	0.921935
0.789709	0.178589	0.20175	0.952411
0.791418	0.163176	0.2468	0.98126
0.792972	0.147732	0.1924	1.01142
0.794372	0.132259	0.13745	1.02518
0.795618	0.11676	0.18195	1.03431
0.796708	0.101238	0.127	1.03879
0.797642	0.085696	0.1715	1.03861
0.798421	0.070138	0.11655	1.019
0.799045	0.054566	0.06105	1.00058
0.799513	0.038983	0.105	0.959749
0.799825	0.023393	0.0495	0.914162
0.799981	0.007798	0.09345	0.83136
0.799981	-0.007798	0.03795	0.749632
0.799825	-0.023393	-0.0181	0.642429
0.799513	-0.038983	0.0253	0.527411
0.799045	-0.054566	-0.03075	0.454719
0.798421	-0.070138	0.01265	0.359524
0.797642	-0.085696	-0.0434	0.291944
0.796708	-0.101237	-0.1	0.24908
0.795618	-0.116759	-0.05715	0.216228
0.794372	-0.132258	-0.11375	0.178661
0.792972	-0.147732	-0.0709	0.136378
0.791418	-0.163176	-0.1275	0.089379
0.789709	-0.178589	-0.08465	0.037666
0.787846	-0.193967	-0.14125	-0.018758
0.78583	-0.209307	-0.1984	-0.079891
0.78366	-0.224606	-0.1561	-0.142779
0.781338	-0.239862	-0.21325	-0.20446
0.778863	-0.25507	-0.17095	-0.250169
0.776237	-0.270229	-0.2281	-0.271015
0.773459	-0.285335	-0.2858	-0.322992
0.77053	-0.300386	-0.24405	-0.341233
0.767451	-0.315378	-0.30175	-0.369917
0.764223	-0.330309	-0.26	-0.406093
0.760845	-0.345175	-0.3177	-0.455655
0.757319	-0.359974	-0.37595	-0.509755
0.753646	-0.374703	-0.33475	-0.586081
0.749826	-0.389359	-0.393	-0.649245
0.745859	-0.403938	-0.3518	-0.696253
0.741747	-0.418439	-0.41005	-0.732956
0.737491	-0.432859	-0.36885	-0.762262
0.73309	-0.447194	-0.4271	-0.775284
0.728547	-0.461442	-0.4859	-0.748366
0.723862	-0.4756	-0.44525	-0.693217
0.719035	-0.489665	-0.50405	-0.612713
0.714069	-0.503635	-0.4634	-0.539234
0.708963	-0.517506	-0.5222	-0.499316
0.703719	-0.531277	-0.48155	-0.501834
0.698338	-0.544944	-0.54035	-0.499626
0.69282	-0.558505	-0.4997	-0.498553
0.687168	-0.571957	-0.5585	-0.507435
0.681382	-0.585298	-0.61785	-0.532157
0.675462	-0.598524	-0.57775	-0.59041
0.669412	-0.611634	-0.6371	-0.682217
0.66323	-0.624624	-0.597	-0.772196
0.656919	-0.637493	-0.65635	-0.866207
0.650481	-0.650237	-0.61625	-0.940618
0.643915	-0.662855	-0.6756	-0.968809
0.637224	-0.675344	-0.6355	-0.938862
0.630409	-0.6877	-0.69485	-0.853592
0.62347	-0.699923	-0.65475	-0.745319
0.616411	-0.712009	-0.7141	-0.649365
0.609231	-0.723957	-0.774	-0.55686
0.601932	-0.735763	-0.73445	-0.491369
0.594516	-0.747426	-0.69435	-0.517797
0.586984	-0.758943	-0.7537	-0.624455
0.579338	-0.770312	-0.8136	-0.776028
0.571578	-0.781531	-0.77405	-0.904694
0.563707	-0.792598	-0.83395	-0.995617
0.555727	-0.80351	-0.7944	-1.03099
0.547638	-0.814266	-0.8543	-0.992966
0.539442	-0.824862	-0.81475	-0.910883
0.531141	-0.835298	-0.87465	-0.820019
0.522737	-0.845571	-0.8351	-0.705562
0.51423	-0.85568	-0.895	-0.617574
0.505624	-0.865621	-0.85545	-0.635706
0.496918	-0.875394	-0.91535	-0.72468
0.488116	-0.884996	-0.8758	-0.828513
0.479219	-0.894425	-0.9357	-0.976676
0.470228	-0.903681	-0.89615	-1.03349
0.461146	-0.912759	-0.95605	-0.945635
0.451974	-0.921661	-0.9165	-0.910488
0.442713	-0.930382	-0.9764	-0.842525
0.433367	-0.938922	-0.93685	-0.765239
0.423936	-0.947279	-0.99675	-0.764114
0.414422	-0.955451	-0.9572	-0.827421
0.404827	-0.963437	-1.0171	-0.908009
0.395154	-0.971235	-0.97755	-0.952748
0.385403	-0.978844	-0.93745	-0.958572
0.375577	-0.986262	-0.9968	-0.946008
0.365678	-0.993488	-1.0567	-0.91497
0.355708	-1.00052	-1.01715	-0.853567
0.345669	-1.00736	-1.07705	-0.835445
0.335562	-1.014	-1.0375	-0.887168
0.325389	-1.02044	-0.9974	-0.958642
0.315154	-1.02668	-1.05675	-0.999686
0.304856	-1.03273	-1.01665	-0.998389
0.2945	-1.03857	-1.076	-0.978221
0.284086	-1.04421	-1.0359	-0.812234
0.273616	-1.04965	-1.09525	-0.759738
0.263093	-1.05488	-1.05515	-0.794309
0.252519	-1.05991	-1.1145	-0.889479
0.241896	-1.06472	-1.0744	-0.980384
0.231226	-1.06934	-1.13375	-1.12301
0.22051	-1.07374	-1.09365	-1.03121
0.209751	-1.07793	-1.153	-1.00544
0.198952	-1.08192	-1.1129	-0.933663
0.188114	-1.08569	-1.17225	-0.883575
0.177239	-1.08925	-1.13215	-0.911207
0.166329	-1.0926	-1.0915	-0.960571
0.155388	-1.09574	-1.1503	-0.981488
0.144415	-1.09866	-1.10965	-1.08595
0.133415	-1.10137	-1.16845	-1.07932
0.122389	-1.10386	-1.1278	-0.914156
0.111339	-1.10614	-1.1866	-0.861533
0.100267	-1.1082	-1.14595	-0.883225
0.089175	-1.11005	-1.20475	-0.94389
0.078066	-1.11168	-1.1641	-0.978624
0.066942	-1.11309	-1.1229	-0.984368
0.055805	-1.11429	-1.18115	-0.984611
0.044657	-1.11527	-1.13995	-0.958627
0.033501	-1.11603	-1.1982	-0.935808
0.022337	-1.11658	-1.157	-0.978048
0.01117	-1.1169	-1.21525	-1.04704
0.022337	1.11658	1.13945	1.2868
0.0335	1.11603	1.19715	1.32907
0.044657	1.11527	1.1554	1.36531
0.055805	1.11429	1.2131	1.45445
0.066942	1.11309	1.17135	1.48441
0.078066	1.11168	1.12905	1.49927
0.089175	1.11005	1.1862	1.37504
0.100266	1.1082	1.1439	1.35333
0.111338	1.10614	1.20105	1.40474
0.122388	1.10386	1.15875	1.45264
0.133415	1.10137	1.2159	1.53825
0.144415	1.09866	1.1736	1.56126
0.155387	1.09574	1.13075	1.53626
0.166329	1.0926	1.18735	1.36279
0.177239	1.08925	1.1445	1.29722
0.188114	1.08569	1.1011	1.32785
0.198952	1.08192	1.15715	1.35742
0.209751	1.07793	1.11375	1.43898
0.22051	1.07374	1.1698	1.35718
0.231225	1.06934	1.1264	1.36541
0.241896	1.06472	1.18245	1.36934
0.252519	1.05991	1.13905	1.2627
0.263093	1.05488	1.0951	1.33142
0.273616	1.04965	1.1506	1.4636
0.284085	1.04421	1.10665	1.5885
0.294499	1.03857	1.06215	1.55263
0.304856	1.03273	1.1171	1.50317
0.315153	1.02668	1.0726	1.43119
0.325389	1.02044	1.12755	1.20088
0.335562	1.014	1.08305	1.16594
0.345668	1.00736	1.038	1.24108
0.355708	1.00052	1.0924	1.28187
0.365678	0.993488	1.04735	1.35603
0.375577	0.986262	1.10175	1.38097
0.385403	0.978844	1.0567	1.40671
0.395153	0.971235	1.0111	1.32106
0.404827	0.963437	1.06495	1.29196
0.414421	0.955451	1.01935	1.22504
0.423935	0.947279	0.9732	1.33258
0.433366	0.938922	1.0265	1.44961
0.442713	0.930382	0.98035	1.52595
0.451973	0.921661	1.03365	1.52016
0.461146	0.91276	0.9875	1.34061
0.470228	0.903681	0.9408	1.25245
0.479219	0.894426	0.99355	1.14959
0.488116	0.884996	0.94685	1.05555
0.496918	0.875394	0.8996	1.11484
0.505623	0.865621	0.9518	1.23623
0.51423	0.85568	0.90455	1.33125
0.522736	0.845572	0.95675	1.29656
0.531141	0.835299	0.9095	1.28235
0.539442	0.824863	0.8617	1.27975
0.547638	0.814266	0.91335	1.17368
0.555727	0.80351	0.86555	1.12617
0.563707	0.792598	0.9172	1.13728
0.571578	0.781532	0.8694	1.19525
0.579337	0.770313	0.82105	1.32373
0.586984	0.758943	0.87215	1.38707
0.594516	0.747426	0.8238	1.42052
0.601932	0.735763	0.7749	1.37384
0.609231	0.723957	0.82545	1.17014
0.61641	0.71201	0.77655	1.07759
0.62347	0.699923	0.7271	0.981267
0.630408	0.687701	0.7771	0.85753
0.637224	0.675344	0.72765	0.945254
0.643915	0.662855	0.77765	1.07069
0.650481	0.650238	0.7282	1.22501
0.656919	0.637493	0.6782	1.32858
0.66323	0.624625	0.72765	1.42257
0.669411	0.611634	0.67765	1.43907
0.675462	0.598524	0.6271	1.37497
0.681381	0.585298	0.676	1.12094
0.687168	0.571958	0.62545	0.986402
0.69282	0.558506	0.67435	0.868263
0.698338	0.544945	0.6238	0.707515
0.703719	0.531278	0.5727	0.731217
0.708963	0.517507	0.62105	0.842289
0.714069	0.503635	0.56995	0.984793
0.719035	0.489665	0.5183	1.1086
0.723862	0.4756	0.5661	1.22545
0.728547	0.461442	0.51445	1.28514
0.73309	0.447194	0.46225	1.32887
0.73749	0.432859	0.5095	1.33887
0.741747	0.41844	0.4573	1.2177
0.745859	0.403939	0.50455	1.07724
0.749826	0.389359	0.45235	0.908566
0.753646	0.374703	0.3996	0.717518
0.757319	0.359974	0.4463	0.663342
0.760845	0.345176	0.39355	0.595788
0.764223	0.330309	0.44025	0.606268
0.767451	0.315379	0.3875	0.612288
0.77053	0.300387	0.3342	0.661023
0.773459	0.285336	0.38035	0.708275
0.776237	0.27023	0.32705	0.759923
0.778863	0.255071	0.2732	0.804159
0.781338	0.239862	0.3188	0.832105
0.78366	0.224606	0.26495	0.864368
0.78583	0.209307	0.31055	0.889142
0.787846	0.193967	0.2567	0.924104
0.789709	0.178589	0.2023	0.954507
0.791418	0.163177	0.24735	0.959681
0.792972	0.147732	0.19295	0.974976
0.794372	0.132259	0.138	0.967949
0.795617	0.11676	0.1825	0.953305
0.796708	0.101238	0.12755	0.916272
0.797642	0.085696	0.17205	0.88631
0.798421	0.070138	0.1171	0.851623
0.799045	0.054566	0.0616	0.782698
0.799513	0.038983	0.10555	0.714876
0.799825	0.023393	0.05005	0.633406
0.799981	0.007798	0.094	0.526463
0.799981	-0.007798	0.0385	0.441206
0.799825	-0.023393	-0.01755	0.389472
0.799513	-0.038983	0.02585	0.359517
0.799045	-0.054565	-0.0302	0.34253
0.798421	-0.070137	0.0132	0.323783
0.797642	-0.085696	-0.04285	0.300328
0.796708	-0.101237	-0.09945	0.272161
0.795618	-0.116759	-0.0566	0.23928
0.794372	-0.132258	-0.1132	0.201683
0.792972	-0.147732	-0.07035	0.15937
0.791418	-0.163176	-0.12695	0.112342
0.789709	-0.178589	-0.0841	0.0606
0.787846	-0.193967	-0.1407	0.004146
0.78583	-0.209307	-0.19785	-0.057016
0.78366	-0.224606	-0.15555	-0.122883
0.781338	-0.239861	-0.2127	-0.181649
0.778863	-0.25507	-0.2704	-0.227388
0.776237	-0.270229	-0.22865	-0.274814
0.773459	-0.285335	-0.28635	-0.303263
0.77053	-0.300386	-0.2446	-0.34514
0.767451	-0.315378	-0.3023	-0.379798
0.764223	-0.330309	-0.26055	-0.389506
0.760845	-0.345175	-0.31825	-0.421407
0.757319	-0.359974	-0.3765	-0.463716
0.753646	-0.374703	-0.3353	-0.495779
0.749826	-0.389358	-0.39355	-0.544109
0.745859	-0.403938	-0.35235	-0.558558
0.741747	-0.418439	-0.4106	-0.580348
0.737491	-0.432859	-0.3694	-0.618318
0.73309	-0.447194	-0.42765	-0.642968
0.728547	-0.461442	-0.38645	-0.598197
0.723862	-0.4756	-0.4447	-0.584169
0.719035	-0.489665	-0.5035	-0.553704
0.714069	-0.503635	-0.46285	-0.468395
0.708963	-0.517506	-0.52165	-0.454979
0.703719	-0.531277	-0.481	-0.42209
0.698338	-0.544944	-0.5398	-0.393267
0.69282	-0.558505	-0.49915	-0.427488
0.687168	-0.571957	-0.55795	-0.486474
0.681382	-0.585298	-0.6173	-0.552532
0.675462	-0.598524	-0.5772	-0.590237
0.669412	-0.611634	-0.63655	-0.673262
0.66323	-0.624624	-0.59645	-0.754445
0.656919	-0.637493	-0.6558	-0.786542
0.650481	-0.650237	-0.6157	-0.843189
0.643915	-0.662855	-0.67505	-0.800482
0.637224	-0.675343	-0.63495	-0.785075
0.630409	-0.6877	-0.6943	-0.646516
0.62347	-0.699923	-0.6542	-0.59402
0.616411	-0.712009	-0.71355	-0.474284
0.609231	-0.723957	-0.77345	-0.464162
0.601932	-0.735763	-0.7339	-0.492992
0.594516	-0.747426	-0.7938	-0.548996
0.586984	-0.758943	-0.75425	-0.676427
0.579338	-0.770312	-0.81415	-0.783905
0.571578	-0.781531	-0.7746	-0.906754
0.563708	-0.792598	-0.8345	-0.941698
0.555727	-0.80351	-0.79495	-0.974099
0.547638	-0.814266	-0.75485	-0.947853
0.539442	-0.824862	-0.8142	-0.77431
0.531141	-0.835298	-0.8741	-0.683289
0.522737	-0.845571	-0.83455	-0.595226
0.51423	-0.85568	-0.89445	-0.486475
0.505624	-0.865621	-0.8549	-0.569362
0.496918	-0.875394	-0.9148	-0.655348
0.488116	-0.884996	-0.87525	-0.800438
0.479219	-0.894425	-0.93515	-0.868972
0.470228	-0.90368	-0.8956	-0.940425
0.461146	-0.912759	-0.9555	-0.967546
0.451974	-0.92166	-0.91595	-0.867603
0.442713	-0.930382	-0.97585	-0.820291
0.433367	-0.938922	-0.9363	-0.763691
0.423936	-0.947279	-0.9962	-0.688881
0.414422	-0.955451	-0.95665	-0.760984
0.404827	-0.963437	-1.01655	-0.77663
0.395154	-0.971235	-0.977	-0.838923
0.385403	-0.978844	-1.0369	-0.88593
0.375577	-0.986262	-0.99735	-0.832015
0.365679	-0.993487	-0.95725	-0.839211
0.355708	-1.00052	-1.0166	-0.739402
0.345669	-1.00736	-1.0765	-0.786066
0.335562	-1.014	-1.03695	-0.887932
0.32539	-1.02044	-0.99685	-0.927027
0.315154	-1.02668	-1.0562	-1.00349
0.304856	-1.03273	-1.0161	-0.92262
0.2945	-1.03857	-1.07545	-0.911249
0.284086	-1.04421	-1.03535	-0.757023
0.273616	-1.04965	-1.0947	-0.639604
0.263094	-1.05488	-1.0546	-0.641596
0.252519	-1.05991	-1.11395	-0.695282
0.241896	-1.06472	-1.07385	-0.821339
0.231226	-1.06934	-1.1332	-0.860515
0.22051	-1.07374	-1.0931	-0.94831
0.209752	-1.07793	-1.15245	-0.910684
0.198952	-1.08192	-1.11235	-0.930274
0.188114	-1.08569	-1.1717	-0.859603
0.177239	-1.08925	-1.1316	-0.854818
0.16633	-1.0926	-1.19095	-0.927764
0.155388	-1.09574	-1.15085	-0.877896
0.144416	-1.09866	-1.1102	-0.793451
0.133415	-1.10137	-1.169	-0.798212
0.122389	-1.10386	-1.12835	-1.02207
0.111339	-1.10614	-1.18715	-1.04051
0.100267	-1.1082	-1.1465	-1.00947
0.089175	-1.11005	-1.2053	-1.07042
0.078067	-1.11168	-1.16465	-0.981532
0.066942	-1.11309	-1.12345	-0.946053
0.055805	-1.11429	-1.1817	-0.766347
0.044657	-1.11527	-1.1405	-0.713521
0.033501	-1.11603	-1.19875	-0.672668
0.022338	-1.11658	-1.15755	-0.805999
0.0335	1.11603	1.1977	1.62523
0.044657	1.11527	1.15595	1.94217
0.055805	1.11429	1.21365	2.14432
0.066942	1.11309	1.1719	2.12227
0.078066	1.11168	1.1296	1.99947
0.089175	1.11005	1.18675	2.13563
0.100266	1.1082	1.14445	1.59884
0.111338	1.10614	1.2016	1.25233
0.122388	1.10386	1.1593	1.36186
0.133415	1.10137	1.11645	1.06668
0.144415	1.09866	1.17305	0.725978
0.155387	1.09574	1.1302	0.667072
0.166329	1.0926	1.1868	0.807766
0.177239	1.08925	1.14395	1.07458
0.188113	1.08569	1.20055	1.39389
0.198952	1.08192	1.1577	1.67428
0.209751	1.07793	1.1143	1.85367
0.22051	1.07374	1.17035	1.94951
0.231225	1.06934	1.12695	2.17108
0.241896	1.06472	1.083	2.06419
0.252519	1.05991	1.1385	1.58987
0.263093	1.05488	1.09455	1.21949
0.273616	1.04965	1.15005	0.720097
0.284085	1.04421	1.1061	0.498527
0.294499	1.03857	1.1616	0.363429
0.304856	1.03273	1.11765	0.536145
0.315153	1.02668	1.07315	0.825368
0.325389	1.02044	1.1281	1.13093
0.335561	1.014	1.0836	1.42034
0.345668	1.00736	1.03855	1.63745
0.355708	1.00052	1.09295	1.77915
0.365678	0.993488	1.0479	1.89835
0.375577	0.986262	1.1023	2.1159
0.385403	0.978844	1.05725	2.08379
0.395153	0.971235	1.01165	1.65405
0.404827	0.963437	1.0655	1.26848
0.414421	0.955451	1.0199	0.747134
0.423935	0.947279	0.97375	0.517505
0.433366	0.938922	1.02705	0.367613
0.442713	0.930382	0.9809	0.512897
0.451973	0.921661	1.0342	0.744334
0.461146	0.91276	0.98805	1.00301
0.470228	0.903681	0.94135	1.24466
0.479219	0.894426	0.9941	1.43381
0.488116	0.884996	0.9474	1.4641
0.496918	0.875394	0.90015	1.43847
0.505623	0.865622	0.95235	1.50725
0.51423	0.85568	0.9051	1.56432
0.522736	0.845572	0.9573	1.74533
0.531141	0.835299	0.91005	1.57251
0.539442	0.824863	0.86225	1.24877
0.547637	0.814266	0.9139	1.02754
0.555727	0.803511	0.8661	1.1125
0.563707	0.792598	0.81775	0.999625
0.571578	0.781532	0.86885	0.998318
0.579337	0.770313	0.8205	1.03201
0.586984	0.758943	0.8716	1.10366
0.594516	0.747426	0.82325	1.13955
0.601932	0.735763	0.77435	1.29886
0.60923	0.723957	0.8249	1.3251
0.61641	0.71201	0.776	1.48057
0.62347	0.699923	0.72655	1.49403
0.630408	0.687701	0.77655	1.4478
0.637224	0.675344	0.7271	1.19719
0.643915	0.662856	0.7771	1.09584
0.65048	0.650238	0.72765	1.02299
0.656919	0.637493	0.67765	0.969809
0.66323	0.624625	0.7271	0.959892
0.669411	0.611634	0.6771	0.881168
0.675462	0.598525	0.62655	0.922296
0.681381	0.585298	0.67545	1.06574
0.687168	0.571958	0.6249	1.13758
0.69282	0.558506	0.6738	1.1642
0.698338	0.544945	0.62325	1.17501
0.703719	0.531278	0.57215	1.05488
0.708963	0.517507	0.6205	0.983537
0.714069	0.503635	0.5694	0.946268
0.719035	0.489666	0.51775	1.01981
0.723862	0.4756	0.56555	1.08631
0.728547	0.461442	0.5139	1.16933
0.73309	0.447195	0.5617	1.20101
0.73749	0.432859	0.51005	1.20485
0.741747	0.41844	0.45785	1.27812
0.745859	0.403939	0.5051	1.20262
0.749825	0.389359	0.4529	1.06656
0.753646	0.374703	0.40015	1.09109
0.757319	0.359975	0.44685	0.975532
0.760845	0.345176	0.3941	0.846496
0.764223	0.330309	0.4408	0.77474
0.767451	0.315379	0.38805	0.707237
0.77053	0.300387	0.33475	0.635124
0.773459	0.285336	0.3809	0.623279
0.776237	0.27023	0.3276	0.671786
0.778863	0.255071	0.27375	0.736477
0.781338	0.239862	0.31935	0.796712
0.78366	0.224607	0.2655	0.858369
0.78583	0.209307	0.3111	0.897835
0.787846	0.193967	0.25725	0.935712
0.789709	0.178589	0.20285	0.960185
0.791418	0.163177	0.2479	0.96827
0.792972	0.147732	0.1935	0.986482
0.794372	0.132259	0.13855	0.979425
0.795617	0.11676	0.18305	0.961801
0.796707	0.101238	0.1281	0.936535
0.797642	0.085696	0.1726	0.888857
0.798421	0.070138	0.11765	0.848226
0.799045	0.054566	0.06215	0.761546
0.799513	0.038983	0.1061	0.68184
0.799825	0.023393	0.0506	0.597317
0.799981	0.007799	0.09455	0.496166
0.799981	-0.007798	0.03905	0.425562
0.799825	-0.023393	-0.017	0.376704
0.799513	-0.038983	0.0264	0.349631
0.799045	-0.054565	-0.02965	0.33258
0.798421	-0.070137	0.01375	0.313769
0.797642	-0.085696	-0.0423	0.29025
0.796708	-0.101237	-0.0989	0.262019
0.795618	-0.116759	-0.05605	0.229074
0.794372	-0.132258	-0.11265	0.191414
0.792972	-0.147731	-0.0698	0.149037
0.791418	-0.163176	-0.1264	0.101946
0.789709	-0.178589	-0.18355	0.05014
0.787846	-0.193966	-0.14125	-0.006378
0.78583	-0.209307	-0.1984	-0.067604
0.78366	-0.224606	-0.1561	-0.130585
0.781338	-0.239861	-0.21325	-0.186459
0.778863	-0.25507	-0.17095	-0.226352
0.776237	-0.270229	-0.2281	-0.270872
0.773459	-0.285335	-0.2858	-0.314111
0.77053	-0.300386	-0.24405	-0.341301
0.767451	-0.315378	-0.30175	-0.387799
0.764223	-0.330309	-0.26	-0.403466
0.760845	-0.345175	-0.3177	-0.414784
0.757319	-0.359974	-0.37595	-0.454177
0.753646	-0.374703	-0.33475	-0.501021
0.749826	-0.389358	-0.393	-0.528754
0.745859	-0.403938	-0.3518	-0.569774
0.741747	-0.418439	-0.41005	-0.609328
0.737491	-0.432859	-0.36885	-0.647391
0.73309	-0.447194	-0.4271	-0.630833
0.728547	-0.461442	-0.4859	-0.630339
0.723862	-0.4756	-0.44525	-0.560356
0.719035	-0.489665	-0.50405	-0.467942
0.714069	-0.503635	-0.4634	-0.447439
0.708963	-0.517506	-0.5222	-0.451733
0.703719	-0.531277	-0.48155	-0.436585
0.698338	-0.544944	-0.54035	-0.460933
0.69282	-0.558505	-0.4997	-0.448109
0.687168	-0.571957	-0.5585	-0.495373
0.681382	-0.585298	-0.61785	-0.517237
0.675462	-0.598524	-0.57775	-0.551978
0.669412	-0.611634	-0.6371	-0.637933
0.66323	-0.624624	-0.597	-0.725001
0.65692	-0.637493	-0.65635	-0.807245
0.650481	-0.650237	-0.61625	-0.834469
0.643915	-0.662855	-0.6756	-0.856696
0.637224	-0.675343	-0.6355	-0.847326
0.630409	-0.6877	-0.69485	-0.714815
0.623471	-0.699923	-0.65475	-0.650676
0.616411	-0.712009	-0.7141	-0.492725
0.609231	-0.723957	-0.674	-0.36467
0.601932	-0.735763	-0.73335	-0.375677
0.594516	-0.747426	-0.79325	-0.475781
0.586984	-0.758943	-0.7537	-0.603133
0.579338	-0.770312	-0.8136	-0.766585
0.571578	-0.781531	-0.77405	-0.916
0.563708	-0.792598	-0.83395	-1.01296
0.555727	-0.80351	-0.7944	-0.992417
0.547638	-0.814265	-0.8543	-0.969194
0.539442	-0.824862	-0.81475	-0.780979
0.531141	-0.835298	-0.87465	-0.675262
0.522737	-0.845571	-0.8351	-0.572477
0.51423	-0.85568	-0.895	-0.45488
0.505624	-0.865621	-0.85545	-0.537758
0.496918	-0.875394	-0.91535	-0.626684
0.488116	-0.884996	-0.8758	-0.777669
0.479219	-0.894425	-0.9357	-0.908161
0.470228	-0.90368	-0.89615	-0.94137
0.461146	-0.912759	-0.95605	-0.882981
0.451974	-0.92166	-0.9165	-0.868495
0.442713	-0.930382	-0.9764	-0.824177
0.433367	-0.938922	-0.93685	-0.679121
0.423936	-0.947279	-0.99675	-0.707468
0.414422	-0.955451	-0.9572	-0.788496
0.404827	-0.963437	-1.0171	-0.82193
0.395154	-0.971235	-0.97755	-0.904992
0.385403	-0.978844	-0.93745	-0.949202
0.375578	-0.986262	-0.9968	-0.871833
0.365679	-0.993487	-1.0567	-0.740479
0.355708	-1.00052	-1.01715	-0.711352
0.345669	-1.00736	-0.97705	-0.74916
0.335562	-1.014	-1.0364	-0.792003
0.32539	-1.02044	-1.0963	-0.910635
0.315154	-1.02668	-1.05675	-1.00482
0.304857	-1.03273	-1.01665	-0.959389
0.2945	-1.03857	-1.076	-0.959922
0.284086	-1.04421	-1.0359	-0.802869
0.273616	-1.04965	-1.09525	-0.756371
0.263094	-1.05488	-1.05515	-0.79105
0.25252	-1.05991	-1.1145	-0.812574
0.241896	-1.06472	-1.0744	-0.909365
0.231226	-1.06934	-1.13375	-0.972329
0.22051	-1.07374	-1.09365	-0.915792
0.209752	-1.07793	-1.153	-0.919453
0.198952	-1.08192	-1.1129	-0.779789
0.188114	-1.08569	-1.17225	-0.714808
0.177239	-1.08925	-1.13215	-0.807176
0.16633	-1.0926	-1.0915	-0.918435
0.155388	-1.09574	-1.1503	-0.927594
0.144416	-1.09866	-1.10965	-0.976029
0.133415	-1.10137	-1.16845	-0.89853
0.122389	-1.10386	-1.1278	-0.886583
0.111339	-1.10614	-1.1866	-0.890082
0.100267	-1.1082	-1.14595	-0.882434
0.089175	-1.11005	-1.20475	-0.975664
0.078067	-1.11168	-1.1641	-0.939761
0.066943	-1.11309	-1.1229	-0.957356
0.055805	-1.11429	-1.18115	-0.845561
0.044658	-1.11527	-1.13995	-0.82536
0.033501	-1.11603	-1.1982	-0.834884
0.022338	-1.11658	-1.157	-0.853469
0.044657	1.11527	1.1554	1.30199
0.055805	1.11429	1.2131	1.28474
0.066942	1.11309	1.17135	1.33499
0.078066	1.11168	1.12905	1.40557
0.089175	1.11005	1.1862	1.36961
0.100266	1.1082	1.1439	1.40681
0.111338	1.10614	1.20105	1.49659
0.122388	1.10386	1.15875	1.56226
0.133415	1.10137	1.2159	1.65387
0.144415	1.09866	1.1736	1.52654
0.155387	1.09574	1.13075	1.44535
0.166329	1.0926	1.18735	1.2097
0.177238	1.08925	1.1445	1.16149
0.188113	1.08569	1.1011	1.17117
0.198952	1.08192	1.15715	1.29775
0.209751	1.07793	1.11375	1.32308
0.22051	1.07374	1.1698	1.37967
0.231225	1.06934	1.1264	1.44096
0.241896	1.06472	1.18245	1.38889
0.252519	1.05991	1.13905	1.28221
0.263093	1.05488	1.0951	1.33613
0.273616	1.04965	1.1506	1.37974
0.284085	1.04421	1.10665	1.47492
0.294499	1.03857	1.06215	1.39454
0.304856	1.03273	1.1171	1.36834
0.315153	1.02668	1.0726	1.34916
0.325389	1.02044	1.12755	1.2042
0.335561	1.014	1.08305	1.23114
0.345668	1.00736	1.038	1.28271
0.355708	1.00052	1.0924	1.40905
0.365678	0.993488	1.04735	1.40664
0.375577	0.986262	1.10175	1.4021
0.385403	0.978844	1.0567	1.28323
0.395153	0.971235	1.0111	1.25336
0.404827	0.963437	1.06495	1.22112
0.414421	0.955451	1.01935	1.20416
0.423935	0.947279	0.973201	1.33815
0.433366	0.938922	1.0265	1.41087
0.442713	0.930382	0.98035	1.47526
0.451973	0.921661	1.03365	1.46047
0.461146	0.91276	0.9875	1.29549
0.470228	0.903681	0.9408	1.22194
0.479219	0.894426	0.99355	1.03635
0.488116	0.884996	0.94685	1.0807
0.496918	0.875394	0.8996	1.17242
0.505623	0.865622	0.9518	1.31743
0.51423	0.85568	0.90455	1.36237
0.522736	0.845572	0.95675	1.38961
0.531141	0.835299	0.9095	1.25453
0.539442	0.824863	0.8617	1.22526
0.547637	0.814266	0.91335	1.07182
0.555726	0.803511	0.86555	1.02997
0.563707	0.792598	0.9172	1.04675
0.571578	0.781532	0.8694	1.18711
0.579337	0.770313	0.82105	1.31845
0.586984	0.758944	0.87215	1.43482
0.594516	0.747426	0.823801	1.48598
0.601932	0.735764	0.7749	1.35083
0.60923	0.723957	0.82545	1.12047
0.61641	0.71201	0.77655	1.00712
0.62347	0.699924	0.7271	0.898811
0.630408	0.687701	0.777101	0.830921
0.637224	0.675344	0.727651	0.948034
0.643915	0.662856	0.777651	1.09111
0.65048	0.650238	0.728201	1.2454
0.656919	0.637494	0.678201	1.35483
0.66323	0.624625	0.727651	1.43994
0.669411	0.611634	0.677651	1.4505
0.675462	0.598525	0.627101	1.2654
0.681381	0.585298	0.676001	1.09962
0.687168	0.571958	0.625451	0.964982
0.69282	0.558506	0.674351	0.749385
0.698337	0.544945	0.623801	0.679827
0.703719	0.531278	0.572701	0.700466
0.708963	0.517507	0.621051	0.837971
0.714068	0.503635	0.569951	0.983352
0.719035	0.489666	0.518301	1.12184
0.723861	0.4756	0.566101	1.22094
0.728547	0.461443	0.514451	1.27467
0.73309	0.447195	0.462251	1.31241
0.73749	0.43286	0.509501	1.31936
0.741747	0.41844	0.457301	1.17745
0.745859	0.403939	0.504551	1.0221
0.749825	0.389359	0.452351	0.764767
0.753646	0.374703	0.399601	0.67372
0.757319	0.359975	0.446301	0.586955
0.760845	0.345176	0.393551	0.584113
0.764223	0.33031	0.440251	0.59156
0.767451	0.315379	0.387501	0.635843
0.77053	0.300387	0.334201	0.678653
0.773459	0.285336	0.380351	0.734721
0.776236	0.27023	0.327051	0.768649
0.778863	0.255071	0.273201	0.806936
0.781338	0.239862	0.318801	0.837772
0.78366	0.224607	0.264951	0.864082
0.78583	0.209307	0.310551	0.900593
0.787846	0.193967	0.256701	0.93256
0.789709	0.178589	0.202301	0.942263
0.791418	0.163177	0.247351	0.965054
0.792972	0.147732	0.192951	0.974396
0.794372	0.132259	0.138001	0.958454
0.795617	0.11676	0.182501	0.943731
0.796707	0.101238	0.127551	0.924322
0.797642	0.085696	0.172051	0.876609
0.798421	0.070138	0.117101	0.832993
0.799045	0.054566	0.061601	0.746274
0.799513	0.038984	0.105551	0.634078
0.799825	0.023393	0.050051	0.552412
0.799981	0.007799	0.094001	0.451172
0.799981	-0.007798	0.038501	0.380479
0.799825	-0.023392	-0.017549	0.352185
0.799513	-0.038983	0.025851	0.339808
0.799045	-0.054565	-0.030199	0.325678
0.798421	-0.070137	0.013201	0.306843
0.797642	-0.085695	-0.042849	0.283299
0.796708	-0.101237	-0.099449	0.255044
0.795618	-0.116759	-0.056599	0.222074
0.794372	-0.132258	-0.113199	0.184389
0.792972	-0.147731	-0.070349	0.141989
0.791418	-0.163176	-0.126949	0.094872
0.789709	-0.178588	-0.084099	0.043042
0.787846	-0.193966	-0.140699	-0.0135
0.78583	-0.209306	-0.197849	-0.074751
0.78366	-0.224606	-0.155549	-0.137756
0.781338	-0.239861	-0.212699	-0.193655
0.778863	-0.25507	-0.270399	-0.233572
0.776237	-0.270229	-0.228649	-0.260416
0.773459	-0.285335	-0.286349	-0.3007
0.77053	-0.300386	-0.244599	-0.345581
0.767451	-0.315378	-0.302299	-0.383248
0.764223	-0.330309	-0.260549	-0.419571
0.760845	-0.345175	-0.318249	-0.427978
0.75732	-0.359974	-0.376499	-0.461506
0.753646	-0.374703	-0.335299	-0.502473
0.749826	-0.389358	-0.393549	-0.527271
0.745859	-0.403938	-0.352349	-0.538799
0.741747	-0.418439	-0.410599	-0.578314
0.737491	-0.432859	-0.369399	-0.622238
0.73309	-0.447194	-0.427649	-0.614501
0.728547	-0.461442	-0.386449	-0.619892
0.723862	-0.4756	-0.444699	-0.614807
0.719035	-0.489665	-0.503499	-0.543148
0.714069	-0.503635	-0.462849	-0.516882
0.708963	-0.517506	-0.521649	-0.45345
0.703719	-0.531277	-0.480999	-0.414715
0.698338	-0.544944	-0.539799	-0.424288
0.692821	-0.558505	-0.499149	-0.411415
0.687168	-0.571957	-0.557949	-0.46748
0.681382	-0.585297	-0.617299	-0.536512
0.675463	-0.598524	-0.577199	-0.577198
0.669412	-0.611634	-0.636549	-0.663207
0.66323	-0.624624	-0.596449	-0.747378
0.65692	-0.637493	-0.655799	-0.78247
0.650481	-0.650237	-0.615699	-0.839166
0.643915	-0.662855	-0.675049	-0.802409
0.637224	-0.675343	-0.634949	-0.792961
0.630409	-0.6877	-0.694299	-0.745925
0.623471	-0.699923	-0.654199	-0.605146
0.616411	-0.712009	-0.713549	-0.553336
0.609231	-0.723956	-0.773449	-0.440146
0.601932	-0.735763	-0.733899	-0.45424
0.594516	-0.747426	-0.793799	-0.492533
0.586984	-0.758943	-0.754249	-0.625825
0.579338	-0.770312	-0.814149	-0.748024
0.571578	-0.781531	-0.774599	-0.844316
0.563708	-0.792598	-0.734499	-0.935264
0.555727	-0.80351	-0.793849	-0.911656
0.547638	-0.814265	-0.853749	-0.897162
0.539442	-0.824862	-0.814199	-0.744241
0.531141	-0.835298	-0.874099	-0.673876
0.522737	-0.845571	-0.834549	-0.603553
0.51423	-0.85568	-0.894449	-0.512571
0.505624	-0.865621	-0.854899	-0.598507
0.496919	-0.875394	-0.914799	-0.681645
0.488116	-0.884996	-0.875249	-0.815032
0.479219	-0.894425	-0.935149	-0.877745
0.470229	-0.90368	-0.895599	-0.946316
0.461146	-0.912759	-0.955499	-0.967601
0.451974	-0.92166	-0.915949	-0.850011
0.442714	-0.930382	-0.975849	-0.793874
0.433367	-0.938922	-0.936299	-0.728432
0.423936	-0.947279	-0.996199	-0.656567
0.414422	-0.955451	-0.956649	-0.734571
0.404827	-0.963437	-1.01655	-0.770877
0.395154	-0.971235	-0.976999	-0.856816
0.385403	-0.978844	-1.0369	-0.918657
0.375578	-0.986262	-0.997349	-0.867801
0.365679	-0.993487	-0.957249	-0.866259
0.355708	-1.00052	-1.0166	-0.742947
0.345669	-1.00736	-1.0765	-0.771968
0.335562	-1.014	-1.03695	-0.79126
0.32539	-1.02044	-0.996849	-0.89515
0.315154	-1.02668	-1.0562	-0.900812
0.304857	-1.03273	-1.0161	-0.840473
0.2945	-1.03857	-1.07545	-0.849669
0.284086	-1.04421	-1.03535	-0.736697
0.273616	-1.04965	-1.0947	-0.749104
0.263094	-1.05488	-1.0546	-0.830985
0.25252	-1.0599	-1.11395	-0.89684
0.241896	-1.06472	-1.07385	-0.94658
0.231226	-1.06934	-1.1332	-1.00667
0.22051	-1.07374	-1.0931	-0.923649
0.209752	-1.07793	-1.15245	-0.906683
0.198952	-1.08192	-1.11235	-0.752258
0.188114	-1.08569	-1.1717	-0.769847
0.177239	-1.08925	-1.1316	-0.788565
0.16633	-1.0926	-1.19095	-0.911604
0.155388	-1.09574	-1.15085	-0.917814
0.144416	-1.09866	-1.1102	-0.966243
0.133415	-1.10137	-1.169	-0.894639
0.122389	-1.10386	-1.12835	-0.894499
0.111339	-1.10614	-1.18715	-0.898021
0.100267	-1.1082	-1.1465	-0.881548
0.089176	-1.11005	-1.2053	-0.980688
0.078067	-1.11168	-1.16465	-0.950705
0.066943	-1.11309	-1.12345	-0.962429
0.055806	-1.11429	-1.1817	-0.96276
0.044658	-1.11527	-1.1405	-0.824758
0.033501	-1.11603	-1.19875	-0.719237
0.022338	-1.11658	-1.15755	-0.805493
0.01117	-1.1169	-1.1158	-0.924473
0.066942	1.11309	1.1719	1.40985
0.078066	1.11168	1.1296	1.3242
0.089175	1.11005	1.18675	1.32644
0.100266	1.1082	1.14445	1.34882
0.111338	1.10614	1.2016	1.37654
0.122388	1.10386	1.1593	1.51281
0.133415	1.10137	1.11645	1.60728
0.144415	1.09866	1.17305	1.49757
0.155387	1.09574	1.1302	1.43992
0.166329	1.0926	1.1868	1.21016
0.177238	1.08925	1.14395	1.1708
0.188113	1.08569	1.20055	1.17753
0.198951	1.08192	1.1577	1.29527
0.209751	1.07793	1.1143	1.30879
0.220509	1.07374	1.17035	1.35945
0.231225	1.06934	1.12695	1.41775
0.241895	1.06472	1.083	1.35384
0.252519	1.05991	1.1385	1.3533
0.263093	1.05488	1.09455	1.32472
0.273616	1.04965	1.15005	1.43616
0.284085	1.04421	1.1061	1.53143
0.294499	1.03857	1.1616	1.45409
0.304856	1.03273	1.11765	1.40733
0.315153	1.02668	1.07315	1.22891
0.325389	1.02044	1.1281	1.16044
0.335561	1.014	1.0836	1.19615
0.345668	1.00736	1.03855	1.27126
0.355708	1.00052	1.09295	1.34152
0.365678	0.993488	1.0479	1.4157
0.375577	0.986262	1.1023	1.32561
0.385403	0.978844	1.05725	1.32462
0.395153	0.971235	1.01165	1.19746
0.404827	0.963437	1.0655	1.17692
0.414421	0.955451	1.0199	1.24544
0.423935	0.947279	0.973751	1.33228
0.433366	0.938922	1.02705	1.46104
0.442713	0.930382	0.980901	1.44881
0.451973	0.921661	1.0342	1.41627
0.461145	0.91276	0.988051	1.24236
0.470228	0.903681	0.941351	1.15986
0.479219	0.894426	0.994101	0.997768
0.488116	0.884996	0.947401	1.07156
0.496918	0.875394	0.900151	1.21341
0.505623	0.865622	0.952351	1.33488
0.51423	0.85568	0.905101	1.44179
0.522736	0.845572	0.957301	1.37771
0.531141	0.835299	0.910051	1.21015
0.539442	0.824863	0.862251	1.1454
0.547637	0.814266	0.913901	1.07443
0.555726	0.803511	0.866101	0.967679
0.563707	0.792599	0.817751	1.05515
0.571578	0.781532	0.868851	1.20142
0.579337	0.770313	0.820501	1.33573
0.586984	0.758944	0.871601	1.40787
0.594516	0.747427	0.823251	1.43243
0.601932	0.735764	0.774351	1.27064
0.60923	0.723957	0.824901	1.16405
0.61641	0.71201	0.776001	0.96226
0.62347	0.699924	0.726551	0.777171
0.630408	0.687701	0.776551	0.80348
0.637224	0.675344	0.727101	0.923493
0.643915	0.662856	0.777101	1.09308
0.65048	0.650238	0.727651	1.23261
0.656919	0.637494	0.677651	1.36562
0.66323	0.624625	0.727101	1.4537
0.669411	0.611634	0.677101	1.38758
0.675462	0.598525	0.626551	1.27612
0.681381	0.585298	0.675451	1.01005
0.687168	0.571958	0.624901	0.875258
0.69282	0.558506	0.673801	0.67426
0.698337	0.544945	0.623251	0.648827
0.703719	0.531278	0.572151	0.731365
0.708963	0.517507	0.620501	0.88367
0.714068	0.503636	0.569401	1.02618
0.719035	0.489666	0.517751	1.15293
0.723861	0.475601	0.565551	1.26093
0.728547	0.461443	0.513901	1.31177
0.73309	0.447195	0.561701	1.34367
0.73749	0.43286	0.510051	1.33297
0.741747	0.41844	0.457851	1.17928
0.745859	0.403939	0.505101	1.01803
0.749825	0.389359	0.452901	0.757737
0.753646	0.374704	0.400151	0.660774
0.757319	0.359975	0.446851	0.606437
0.760845	0.345176	0.394101	0.553472
0.764223	0.33031	0.440801	0.575615
0.767451	0.315379	0.388051	0.608068
0.77053	0.300387	0.334751	0.66558
0.773459	0.285336	0.380901	0.730474
0.776236	0.27023	0.327601	0.776193
0.778863	0.255071	0.273751	0.802689
0.781338	0.239862	0.319351	0.839416
0.78366	0.224607	0.265501	0.865725
0.78583	0.209308	0.311101	0.908137
0.787846	0.193967	0.257251	0.940114
0.789709	0.17859	0.202851	0.949826
0.791418	0.163177	0.247901	0.966728
0.792972	0.147732	0.193501	0.964268
0.794372	0.132259	0.138551	0.942407
0.795617	0.11676	0.183051	0.921755
0.796707	0.101238	0.128101	0.896405
0.797642	0.085697	0.172601	0.848644
0.798421	0.070138	0.117651	0.802029
0.799045	0.054566	0.062151	0.706405
0.799513	0.038984	0.106101	0.620691
0.799825	0.023394	0.050601	0.547851
0.799981	0.007799	0.094551	0.455452
0.799981	-0.007798	0.039051	0.402465
0.799825	-0.023392	-0.016999	0.365355
0.799513	-0.038982	0.026401	0.352998
0.799045	-0.054565	-0.029649	0.338887
0.798421	-0.070137	0.013751	0.320072
0.797642	-0.085695	-0.042299	0.296548
0.796708	-0.101237	-0.098899	0.268312
0.795618	-0.116759	-0.056049	0.235362
0.794372	-0.132258	-0.112649	0.197697
0.792972	-0.147731	-0.069799	0.155316
0.791418	-0.163176	-0.126399	0.108219
0.789709	-0.178588	-0.183549	0.056408
0.787846	-0.193966	-0.141249	-0.000114
0.78583	-0.209306	-0.198399	-0.061345
0.78366	-0.224606	-0.156099	-0.124331
0.781338	-0.239861	-0.213249	-0.18021
0.778863	-0.25507	-0.170949	-0.217157
0.776237	-0.270229	-0.228099	-0.258727
0.773459	-0.285335	-0.285799	-0.28426
0.77053	-0.300386	-0.244049	-0.320266
0.767451	-0.315378	-0.301749	-0.363794
0.764223	-0.330308	-0.259999	-0.400088
0.760845	-0.345175	-0.317699	-0.417316
0.75732	-0.359974	-0.375949	-0.453779
0.753646	-0.374702	-0.334749	-0.500637
0.749826	-0.389358	-0.392999	-0.531335
0.745859	-0.403938	-0.351799	-0.575324
0.741747	-0.418439	-0.410049	-0.585402
0.737491	-0.432858	-0.368849	-0.629341
0.73309	-0.447194	-0.427099	-0.618667
0.728547	-0.461441	-0.485899	-0.618168
0.723862	-0.475599	-0.445249	-0.557031
0.719035	-0.489665	-0.504049	-0.532481
0.714069	-0.503634	-0.463399	-0.50915
0.708963	-0.517506	-0.522199	-0.445708
0.703719	-0.531277	-0.481549	-0.457116
0.698338	-0.544944	-0.540349	-0.469713
0.692821	-0.558505	-0.499699	-0.445117
0.687168	-0.571957	-0.558499	-0.439288
0.681382	-0.585297	-0.617849	-0.490575
0.675463	-0.598524	-0.577749	-0.525287
0.669412	-0.611633	-0.637099	-0.623013
0.66323	-0.624624	-0.596999	-0.718921
0.65692	-0.637493	-0.656349	-0.77462
0.650481	-0.650237	-0.616249	-0.849007
0.643915	-0.662855	-0.675599	-0.888973
0.637224	-0.675343	-0.635499	-0.817719
0.630409	-0.6877	-0.694849	-0.667472
0.623471	-0.699923	-0.654749	-0.591469
0.616411	-0.712009	-0.714099	-0.536689
0.609231	-0.723956	-0.673999	-0.423474
0.601932	-0.735763	-0.733349	-0.434594
0.594516	-0.747426	-0.793249	-0.517109
0.586984	-0.758943	-0.753699	-0.617994
0.579338	-0.770312	-0.813599	-0.769685
0.571578	-0.781531	-0.774049	-0.871917
0.563708	-0.792598	-0.833949	-0.968814
0.555727	-0.80351	-0.794399	-0.951165
0.547638	-0.814265	-0.854299	-0.930839
0.539442	-0.824862	-0.814749	-0.860581
0.531141	-0.835298	-0.874649	-0.660606
0.522737	-0.845571	-0.835099	-0.560762
0.51423	-0.855679	-0.894999	-0.437259
0.505624	-0.865621	-0.855449	-0.523072
0.496919	-0.875394	-0.915349	-0.626739
0.488116	-0.884996	-0.875799	-0.78954
0.479219	-0.894425	-0.935699	-0.931867
0.470229	-0.90368	-0.896149	-0.97103
0.461146	-0.912759	-0.956049	-0.900904
0.451974	-0.92166	-0.916499	-0.868761
0.442714	-0.930382	-0.976399	-0.815607
0.433367	-0.938922	-0.936849	-0.756106
0.423936	-0.947278	-0.996749	-0.672489
0.414422	-0.955451	-0.957199	-0.673818
0.404827	-0.963437	-1.0171	-0.763129
0.395154	-0.971235	-0.977549	-0.843157
0.385403	-0.978844	-0.937449	-0.831226
0.375578	-0.986262	-0.996799	-0.874632
0.365679	-0.993487	-1.0567	-0.7964
0.355709	-1.00052	-1.01715	-0.796882
0.345669	-1.00736	-0.977049	-0.749293
0.335562	-1.014	-1.0364	-0.845254
0.32539	-1.02044	-1.0963	-0.887284
0.315154	-1.02668	-1.05675	-0.96669
0.304857	-1.03273	-1.01665	-0.997918
0.2945	-1.03857	-1.076	-0.886423
0.284086	-1.04421	-1.0359	-0.844318
0.273617	-1.04965	-1.09525	-0.688748
0.263094	-1.05488	-1.05515	-0.73808
0.25252	-1.0599	-1.1145	-0.845085
0.241896	-1.06472	-1.0744	-0.891792
0.231226	-1.06934	-1.13375	-0.960641
0.22051	-1.07374	-1.09365	-0.8982
0.209752	-1.07793	-1.153	-0.907746
0.198952	-1.08192	-1.1129	-0.782827
0.188114	-1.08569	-1.17225	-0.803421
0.177239	-1.08925	-1.13215	-0.825147
0.16633	-1.0926	-1.0915	-0.9394
0.155388	-1.09574	-1.1503	-0.930908
0.144416	-1.09866	-1.10965	-0.958711
0.133415	-1.10137	-1.16845	-0.857596
0.122389	-1.10386	-1.1278	-0.842645
0.111339	-1.10614	-1.1866	-0.75168
0.100267	-1.1082	-1.14595	-0.847072
0.089176	-1.11005	-1.20475	-0.972709
0.078067	-1.11168	-1.1641	-0.995819
0.066943	-1.11309	-1.1229	-1.02827
0.055806	-1.11429	-1.18115	-0.91071
0.044658	-1.11527	-1.13995	-0.87293
0.033501	-1.11603	-1.1982	-0.737991
0.022338	-1.11658	-1.157	-0.812481
0.078066	1.11168	1.12905	1.38642
0.089175	1.11005	1.1862	1.28846
0.100266	1.1082	1.1439	1.23701
0.111338	1.10614	1.20105	1.22619
0.122388	1.10386	1.15875	1.32385
0.133414	1.10137	1.2159	1.3
0.144415	1.09866	1.1736	1.34908
0.155387	1.09574	1.13075	1.30003
0.166329	1.0926	1.18735	1.21754
0.177238	1.08925	1.1445	1.26964
0.188113	1.08569	1.1011	1.35914
0.198951	1.08192	1.15715	1.52734
0.209751	1.07793	1.11375	1.56189
0.220509	1.07374	1.1698	1.56576
0.231225	1.06934	1.1264	1.51525
0.241895	1.06472	1.18245	1.29218
0.252519	1.05991	1.13905	1.20008
0.263093	1.05488	1.0951	1.13289
0.273616	1.04965	1.1506	1.21156
0.284085	1.04421	1.10665	1.18844
0.294499	1.03857	1.06215	1.24623
0.304856	1.03273	1.1171	1.25518
0.315153	1.02668	1.0726	1.32726
0.325389	1.02044	1.12755	1.36516
0.335561	1.014	1.08305	1.34516
0.345668	1.00736	1.038	1.40576
0.355708	1.00052	1.0924	1.52344
0.365678	0.993488	1.04735	1.58023
0.375577	0.986262	1.10175	1.42255
0.385402	0.978844	1.0567	1.33321
0.395153	0.971236	1.0111	1.22081
0.404827	0.963437	1.06495	1.03805
0.414421	0.955451	1.01935	1.10928
0.423935	0.947279	0.973201	1.2372
0.433366	0.938922	1.0265	1.30384
0.442713	0.930382	0.980351	1.27955
0.451973	0.921661	1.03365	1.29097
0.461145	0.91276	0.987501	1.23191
0.470228	0.903681	0.940801	1.22609
0.479218	0.894426	0.993551	1.11131
0.488116	0.884996	0.946851	1.17938
0.496918	0.875394	0.899601	1.26241
0.505623	0.865622	0.951801	1.40166
0.51423	0.85568	0.904551	1.42018
0.522736	0.845572	0.956751	1.41211
0.531141	0.835299	0.909501	1.22985
0.539442	0.824863	0.861701	1.15923
0.547637	0.814266	0.913351	1.07353
0.555726	0.803511	0.865551	0.952023
0.563707	0.792599	0.917201	1.04537
0.571578	0.781532	0.869401	1.16802
0.579337	0.770313	0.821051	1.32587
0.586984	0.758944	0.872151	1.38914
0.594516	0.747427	0.823801	1.41071
0.601932	0.735764	0.774901	1.24003
0.60923	0.723957	0.825451	1.15109
0.61641	0.71201	0.776551	1.07023
0.62347	0.699924	0.727101	0.888268
0.630408	0.687701	0.777101	0.879357
0.637224	0.675344	0.727651	0.984743
0.643915	0.662856	0.777651	1.12197
0.65048	0.650238	0.728201	1.26745
0.656919	0.637494	0.678201	1.35921
0.66323	0.624625	0.727651	1.42367
0.669411	0.611635	0.677651	1.32505
0.675462	0.598525	0.627101	1.19873
0.681381	0.585298	0.676001	0.959082
0.687168	0.571958	0.625451	0.847802
0.69282	0.558506	0.674351	0.676256
0.698337	0.544945	0.623801	0.674424
0.703719	0.531278	0.572701	0.768802
0.708963	0.517507	0.621051	0.924117
0.714068	0.503636	0.569951	1.07849
0.719035	0.489666	0.518301	1.21713
0.723861	0.475601	0.566101	1.31048
0.728547	0.461443	0.514451	1.38795
0.73309	0.447195	0.462251	1.38162
0.73749	0.43286	0.509501	1.35623
0.741747	0.41844	0.457301	1.26452
0.745859	0.403939	0.504551	0.994256
0.749825	0.389359	0.452351	0.713267
0.753646	0.374704	0.399601	0.589675
0.757319	0.359975	0.446301	0.517514
0.760845	0.345176	0.393551	0.467347
0.764223	0.33031	0.440251	0.512944
0.767451	0.315379	0.387501	0.589542
0.77053	0.300387	0.334201	0.673571
0.773459	0.285336	0.380351	0.750275
0.776236	0.27023	0.327051	0.807824
0.778863	0.255071	0.273201	0.837319
0.781338	0.239862	0.318801	0.853449
0.78366	0.224607	0.264951	0.885678
0.78583	0.209308	0.310551	0.916319
0.787846	0.193968	0.256701	0.957156
0.789709	0.17859	0.202301	0.987544
0.791418	0.163177	0.247351	0.998604
0.792972	0.147733	0.192951	1.00504
0.794372	0.132259	0.138001	1.0039
0.795617	0.11676	0.182501	0.989244
0.796707	0.101238	0.127551	0.955152
0.797642	0.085697	0.172051	0.886833
0.798421	0.070138	0.117101	0.828476
0.799045	0.054566	0.061601	0.750593
0.799513	0.038984	0.105551	0.614795
0.799825	0.023394	0.050051	0.521289
0.799981	0.007799	0.094001	0.414091
0.799981	-0.007797	0.038501	0.35808
0.799825	-0.023392	-0.017549	0.341542
0.799513	-0.038982	0.025851	0.332091
0.799045	-0.054565	-0.030199	0.317941
0.798421	-0.070137	0.013201	0.299087
0.797642	-0.085695	-0.042849	0.275523
0.796708	-0.101237	-0.099449	0.247249
0.795618	-0.116759	-0.056599	0.21426
0.794372	-0.132258	-0.113199	0.176555
0.792973	-0.147731	-0.070349	0.134135
0.791418	-0.163176	-0.126949	0.086999
0.789709	-0.178588	-0.084099	0.035149
0.787846	-0.193966	-0.140699	-0.021413
0.78583	-0.209306	-0.197849	-0.079733
0.78366	-0.224605	-0.155549	-0.142753
0.781338	-0.239861	-0.212699	-0.192766
0.778863	-0.25507	-0.270399	-0.214987
0.776237	-0.270229	-0.228649	-0.244756
0.773459	-0.285335	-0.286349	-0.26732
0.77053	-0.300386	-0.244599	-0.303301
0.767451	-0.315378	-0.302299	-0.346805
0.764223	-0.330308	-0.260549	-0.368323
0.760845	-0.345175	-0.318249	-0.409103
0.75732	-0.359974	-0.376499	-0.457357
0.753646	-0.374702	-0.335299	-0.492424
0.749826	-0.389358	-0.393549	-0.549663
0.745859	-0.403938	-0.352349	-0.602537
0.741747	-0.418439	-0.410599	-0.624465
0.737491	-0.432858	-0.369399	-0.674373
0.73309	-0.447193	-0.427649	-0.675578
0.728547	-0.461441	-0.386449	-0.678128
0.723862	-0.475599	-0.444699	-0.602342
0.719035	-0.489665	-0.503499	-0.55722
0.714069	-0.503634	-0.462849	-0.510332
0.708963	-0.517506	-0.521649	-0.426244
0.703719	-0.531277	-0.480999	-0.437622
0.698338	-0.544944	-0.539799	-0.46199
0.692821	-0.558505	-0.499149	-0.446236
0.687168	-0.571957	-0.557949	-0.484663
0.681382	-0.585297	-0.617299	-0.488827
0.675463	-0.598524	-0.577199	-0.55599
0.669412	-0.611633	-0.636549	-0.64197
0.66323	-0.624624	-0.596449	-0.708411
0.65692	-0.637493	-0.655799	-0.802446
0.650481	-0.650237	-0.615699	-0.847381
0.643915	-0.662855	-0.675049	-0.884397
0.637224	-0.675343	-0.634949	-0.807238
0.630409	-0.6877	-0.694299	-0.754331
0.623471	-0.699923	-0.654199	-0.58702
0.616411	-0.712009	-0.713549	-0.535186
0.609231	-0.723956	-0.773449	-0.41607
0.601932	-0.735763	-0.733899	-0.42423
0.594516	-0.747425	-0.793799	-0.509681
0.586984	-0.758943	-0.754249	-0.622356
0.579338	-0.770312	-0.814149	-0.785857
0.571579	-0.781531	-0.774599	-0.91467
0.563708	-0.792598	-0.734499	-1.02344
0.555727	-0.80351	-0.793849	-0.999986
0.547638	-0.814265	-0.853749	-0.964992
0.539442	-0.824862	-0.814199	-0.756136
0.531141	-0.835298	-0.874099	-0.650394
0.522737	-0.845571	-0.834549	-0.547585
0.514231	-0.855679	-0.894449	-0.432913
0.505624	-0.865621	-0.854899	-0.536422
0.496919	-0.875394	-0.914799	-0.654864
0.488117	-0.884996	-0.875249	-0.817714
0.479219	-0.894425	-0.935149	-0.915838
0.470229	-0.90368	-0.895599	-0.999229
0.461146	-0.912759	-0.955499	-1.01471
0.451974	-0.92166	-0.915949	-0.88835
0.442714	-0.930382	-0.975849	-0.81753
0.433367	-0.938921	-0.936299	-0.613475
0.423936	-0.947278	-0.996199	-0.621078
0.414422	-0.955451	-0.956649	-0.640025
0.404827	-0.963437	-1.01655	-0.755833
0.395154	-0.971235	-0.976999	-0.785699
0.385403	-0.978844	-1.0369	-0.859228
0.375578	-0.986262	-0.997349	-0.84073
0.365679	-0.993487	-0.957249	-0.780145
0.355709	-1.00052	-1.0166	-0.780603
0.345669	-1.00736	-1.0765	-0.75069
0.335562	-1.014	-1.03695	-0.867307
0.32539	-1.02044	-0.996849	-0.930028
0.315154	-1.02668	-1.0562	-1.02131
0.304857	-1.03273	-1.0161	-1.04673
0.2945	-1.03857	-1.07545	-0.917616
0.284086	-1.04421	-1.03535	-0.860814
0.273617	-1.04965	-1.0947	-0.669872
0.263094	-1.05488	-1.0546	-0.701473
0.25252	-1.0599	-1.11395	-0.728765
0.241896	-1.06472	-1.07385	-0.840184
0.231226	-1.06934	-1.1332	-0.841096
0.22051	-1.07374	-1.0931	-0.914165
0.209752	-1.07793	-1.15245	-0.879489
0.198952	-1.08192	-1.11235	-0.899084
0.188114	-1.08569	-1.1717	-0.916923
0.177239	-1.08925	-1.1316	-0.92409
0.16633	-1.0926	-1.19095	-1.02376
0.155388	-1.09574	-1.15085	-1.08621
0.144416	-1.09866	-1.1102	-1.08182
0.133416	-1.10137	-1.169	-0.921912
0.122389	-1.10386	-1.12835	-0.694659
0.111339	-1.10614	-1.18715	-0.659501
0.100267	-1.1082	-1.1465	-0.73999
0.089176	-1.11005	-1.2053	-0.797597
0.078067	-1.11168	-1.16465	-0.894171
0.066943	-1.11309	-1.12345	-0.888105
0.055806	-1.11429	-1.1817	-0.962072
0.044658	-1.11527	-1.1405	-0.90078
0.033501	-1.11603	-1.19875	-0.816042
0.022338	-1.11658	-1.15755	-0.908365
0.01117	-1.1169	-1.1158	-0.953768
1e-06	-1.11701	-1.1735	-1.03766
0.100266	1.1082	1.14445	1.19902
0.111338	1.10614	1.2016	1.15274
0.122388	1.10386	1.1593	1.22963
0.133414	1.10137	1.11645	1.18792
0.144415	1.09866	1.17305	1.26927
0.155387	1.09574	1.1302	1.2968
0.166329	1.0926	1.1868	1.36477
0.177238	1.08925	1.14395	1.33157
0.188113	1.08569	1.20055	1.45067
0.198951	1.08192	1.1577	1.54528
0.209751	1.07793	1.1143	1.64477
0.220509	1.07374	1.17035	1.64288
0.231225	1.06934	1.12695	1.41844
0.241895	1.06472	1.083	1.29847
0.252519	1.05991	1.1385	1.18278
0.263093	1.05488	1.09455	1.11557
0.273616	1.04965	1.15005	1.19421
0.284085	1.04421	1.1061	1.16812
0.294499	1.03857	1.1616	1.22293
0.304856	1.03273	1.11765	1.24955
0.315153	1.02668	1.07315	1.33637
0.325389	1.02044	1.1281	1.28874
0.335561	1.014	1.0836	1.34532
0.345668	1.00736	1.03855	1.40888
0.355708	1.00052	1.09295	1.54722
0.365678	0.993488	1.0479	1.52734
0.375577	0.986262	1.1023	1.47284
0.385402	0.978844	1.05725	1.25083
0.395153	0.971236	1.01165	1.14125
0.404826	0.963437	1.0655	0.979013
0.414421	0.955451	1.0199	1.07965
0.423935	0.947279	0.973751	1.19572
0.433366	0.938922	1.02705	1.3331
0.442713	0.930382	0.980901	1.32361
0.451973	0.921661	1.0342	1.32037
0.461145	0.91276	0.988051	1.23776
0.470228	0.903681	0.941351	1.22311
0.479218	0.894426	0.994101	1.18503
0.488116	0.884997	0.947401	1.14702
0.496918	0.875395	0.900151	1.2654
0.505623	0.865622	0.952351	1.40762
0.51423	0.85568	0.905101	1.4468
0.522736	0.845572	0.957301	1.43583
0.531141	0.835299	0.910051	1.23001
0.539441	0.824863	0.862251	1.14169
0.547637	0.814266	0.913901	0.929112
0.555726	0.803511	0.866101	0.907676
0.563707	0.792599	0.817751	0.989152
0.571578	0.781532	0.868851	1.16776
0.579337	0.770313	0.820501	1.35217
0.586983	0.758944	0.871601	1.45679
0.594515	0.747427	0.823251	1.50799
0.601932	0.735764	0.774351	1.32567
0.60923	0.723958	0.824901	1.06282
0.61641	0.71201	0.776001	0.781208
0.62347	0.699924	0.726551	0.675473
0.630408	0.687701	0.776551	0.701615
0.637224	0.675344	0.727101	0.877515
0.643915	0.662856	0.777101	1.05882
0.65048	0.650238	0.727651	1.23076
0.656919	0.637494	0.677651	1.36082
0.66323	0.624625	0.727101	1.46364
0.669411	0.611635	0.677101	1.41229
0.675462	0.598525	0.626551	1.29792
0.681381	0.585299	0.675451	0.999445
0.687168	0.571958	0.624901	0.846937
0.69282	0.558506	0.673801	0.619343
0.698337	0.544945	0.623251	0.596771
0.703719	0.531278	0.572151	0.705777
0.708963	0.517507	0.620501	0.858044
0.714068	0.503636	0.569401	1.01231
0.719035	0.489666	0.517751	1.14495
0.723861	0.475601	0.565551	1.25884
0.728547	0.461443	0.513901	1.31853
0.73309	0.447195	0.561701	1.35634
0.73749	0.43286	0.510051	1.30142
0.741747	0.41844	0.457851	1.21553
0.745859	0.403939	0.505101	0.936336
0.749825	0.38936	0.452901	0.755565
0.753646	0.374704	0.400151	0.652702
0.757319	0.359975	0.446851	0.548202
0.760845	0.345176	0.394101	0.503995
0.764223	0.33031	0.440801	0.529009
0.767451	0.315379	0.388051	0.58794
0.77053	0.300387	0.334751	0.645423
0.773459	0.285336	0.380901	0.710287
0.776236	0.27023	0.327601	0.747127
0.778863	0.255071	0.273751	0.791279
0.781338	0.239863	0.319351	0.819141
0.78366	0.224607	0.265501	0.860172
0.78583	0.209308	0.311101	0.893728
0.787846	0.193968	0.257251	0.928636
0.789709	0.17859	0.202851	0.956035
0.791418	0.163177	0.247901	0.97
0.792972	0.147733	0.193501	0.988202
0.794372	0.132259	0.138551	0.989986
0.795617	0.11676	0.183051	0.954666
0.796707	0.101238	0.128101	0.935276
0.797642	0.085697	0.172601	0.887584
0.798421	0.070139	0.117651	0.849888
0.799045	0.054567	0.062151	0.769099
0.799513	0.038984	0.106101	0.689393
0.799825	0.023394	0.050601	0.590119
0.799981	0.007799	0.094551	0.462393
0.799981	-0.007797	0.039051	0.379919
0.799825	-0.023392	-0.016999	0.325073
0.799513	-0.038982	0.026401	0.303802
0.799045	-0.054565	-0.029649	0.289613
0.798421	-0.070137	0.013751	0.270719
0.797642	-0.085695	-0.042299	0.247116
0.796708	-0.101237	-0.098899	0.218802
0.795618	-0.116759	-0.056049	0.185774
0.794372	-0.132258	-0.112649	0.14803
0.792973	-0.147731	-0.069799	0.105571
0.791418	-0.163175	-0.126399	0.058396
0.789709	-0.178588	-0.183549	0.006506
0.787846	-0.193966	-0.141249	-0.047144
0.78583	-0.209306	-0.198399	-0.105499
0.78366	-0.224605	-0.156099	-0.162653
0.781338	-0.239861	-0.213249	-0.20089
0.778863	-0.25507	-0.170949	-0.237866
0.776237	-0.270228	-0.228099	-0.264715
0.773459	-0.285335	-0.285799	-0.310904
0.77053	-0.300385	-0.244049	-0.3558
0.767451	-0.315378	-0.301749	-0.396432
0.764223	-0.330308	-0.259999	-0.435725
0.760845	-0.345174	-0.317699	-0.447106
0.75732	-0.359973	-0.375949	-0.483613
0.753646	-0.374702	-0.334749	-0.524615
0.749826	-0.389358	-0.392999	-0.549447
0.745859	-0.403938	-0.351799	-0.58756
0.741747	-0.418439	-0.410049	-0.591752
0.737491	-0.432858	-0.368849	-0.626846
0.73309	-0.447193	-0.427099	-0.648614
0.728547	-0.461441	-0.485899	-0.598007
0.723862	-0.475599	-0.445249	-0.525029
0.719036	-0.489664	-0.504049	-0.49452
0.714069	-0.503634	-0.463399	-0.432768
0.708963	-0.517506	-0.522199	-0.439998
0.703719	-0.531277	-0.481549	-0.424839
0.698338	-0.544944	-0.540349	-0.449178
0.692821	-0.558505	-0.499699	-0.477646
0.687168	-0.571957	-0.558499	-0.483666
0.681382	-0.585297	-0.617849	-0.543872
0.675463	-0.598524	-0.577749	-0.578667
0.669412	-0.611633	-0.637099	-0.629274
0.66323	-0.624624	-0.596999	-0.710437
0.65692	-0.637492	-0.656349	-0.754315
0.650481	-0.650237	-0.616249	-0.816862
0.643915	-0.662855	-0.675599	-0.783015
0.637224	-0.675343	-0.635499	-0.776483
0.630409	-0.6877	-0.694849	-0.738268
0.623471	-0.699922	-0.654749	-0.609275
0.616411	-0.712009	-0.714099	-0.56337
0.609231	-0.723956	-0.673999	-0.438394
0.601932	-0.735763	-0.733349	-0.443633
0.594516	-0.747425	-0.793249	-0.523208
0.586984	-0.758943	-0.753699	-0.621147
0.579338	-0.770312	-0.813599	-0.772838
0.571579	-0.781531	-0.774049	-0.913422
0.563708	-0.792597	-0.833949	-0.96318
0.555727	-0.80351	-0.794399	-1.00157
0.547638	-0.814265	-0.854299	-0.883967
0.539442	-0.824862	-0.814749	-0.692669
0.531141	-0.835298	-0.874649	-0.583864
0.522737	-0.845571	-0.835099	-0.501588
0.514231	-0.855679	-0.894999	-0.448786
0.505624	-0.865621	-0.855449	-0.534614
0.496919	-0.875393	-0.915349	-0.691398
0.488117	-0.884995	-0.875799	-0.848401
0.479219	-0.894425	-0.935699	-0.94362
0.470229	-0.90368	-0.896149	-0.953296
0.461146	-0.912759	-0.956049	-0.962789
0.451974	-0.92166	-0.916499	-0.933695
0.442714	-0.930381	-0.976399	-0.750838
0.433367	-0.938921	-0.936849	-0.679422
0.423936	-0.947278	-0.996749	-0.268206
0.414422	-0.955451	-0.957199	-0.345562
0.404828	-0.963437	-1.0171	-0.437273
0.395154	-0.971235	-0.977549	-0.640663
0.385403	-0.978844	-0.937449	-0.831953
0.375578	-0.986261	-0.996799	-0.972714
0.365679	-0.993487	-1.0567	-1.0864
0.355709	-1.00052	-1.01715	-1.12572
0.345669	-1.00736	-0.977049	-0.99607
0.335562	-1.014	-1.0364	-0.974433
0.32539	-1.02044	-1.0963	-0.972422
0.315154	-1.02668	-1.05675	-0.848405
0.304857	-1.03273	-1.01665	-0.687672
0.2945	-1.03857	-1.076	-0.64941
0.284086	-1.04421	-1.0359	-0.64526
0.273617	-1.04965	-1.09525	-0.654564
0.263094	-1.05488	-1.05515	-0.812992
0.25252	-1.0599	-1.1145	-0.990924
0.241897	-1.06472	-1.0744	-1.09687
0.231226	-1.06934	-1.13375	-1.09821
0.22051	-1.07374	-1.09365	-1.09205
0.209752	-1.07793	-1.153	-0.913102
0.198953	-1.08192	-1.1129	-0.679032
0.188114	-1.08569	-1.17225	-0.658146
0.177239	-1.08925	-1.13215	-0.73273
0.16633	-1.0926	-1.0915	-0.778972
0.155388	-1.09574	-1.1503	-0.808562
0.144416	-1.09866	-1.10965	-0.898112
0.133416	-1.10137	-1.16845	-0.894249
0.122389	-1.10386	-1.1278	-0.944261
0.111339	-1.10614	-1.1866	-0.888864
0.100267	-1.1082	-1.14595	-0.975631
0.089176	-1.11005	-1.20475	-1.00117
0.078067	-1.11168	-1.1641	-1.07448
0.066943	-1.11309	-1.1229	-1.08346
0.055806	-1.11429	-1.18115	-0.933535
0.044658	-1.11527	-1.13995	-0.866288
0.033501	-1.11603	-1.1982	-0.816889
0.022338	-1.11658	-1.157	-0.785301
0.01117	-1.1169	-1.21525	-0.880645
1e-06	-1.11701	-1.17405	-0.870005
